# Supplementary material for: Direct photoresponsive inhibition of a p53-like transcription activation domain in PIF3 by Arabidopsis phytochrome B
Source: Nat Commun. 2021 Sep 23;12:5614. doi: 10.1038/s41467-021-25909-5 (PMC8460787; doi:10.1038/s41467-021-25909-5)
Supplement: Supplementary file 4 — Source Data [file 41467_2021_25909_MOESM4_ESM.xlsx]

## Sheet: Fig1
Source Data Figure 1a
Yeast beta-galactosidase assays						ß-galactosidase activity													Relative transactivation activities calculated relative to the PIF3 activity
		PIF3	PIF3-N1	PIF3-N2	PIF3-N3	PIF3-N4	PF3-N5	PIF3-C1	PIF3-C2	PIF3-C3	PIF3-M1	PIF3-M2	DBD only			PIF3	PIF3-N1	PIF3-N2	PIF3-N3	PIF3-N4	PF3-N5	PIF3-C1	PIF3-C2	PIF3-C3	PIF3-M1	PIF3-M2	DBD only
	Replicate 1	50.57	50.98	49.8	55.3	43.44	0.89	50.03	44.15	0.82	39.33	15.54	0.84		Replicate 1	100.851	101.669	99.3153	110.284	86.6317	1.77491	99.774	88.0476	1.63531	78.4352	30.9912	1.6752
	Replicate 2	49.88	50.77	49.12	53.17	44.01	0.7	44.96	43.93	1.1	39.61	14.48	1.27		Replicate 2	99.4748	101.25	97.9592	106.036	87.7684	1.396	89.663	87.6089	2.19371	78.9936	28.8772	2.53274
	Replicate 3	49.98	50.77	50.68	46.8	43.73	0.6	46.12	45.12	0.82	40	14.94	1.16		Replicate 3	99.6743	101.25	101.07	93.3324	87.21	1.19657	91.9763	89.9821	1.63531	79.7713	29.7946	2.31337
	Average	50.1433	50.84	49.8667	51.7567	43.7267	0.73	47.0367	44.4	0.913333	39.6467	14.9867	1.09		Average	100	101.389	99.4482	103.217	87.2034	1.45583	93.8044	88.5462	1.82145	79.0667	29.8877	2.17377
	SD	0.372872	0.121244	0.782134	4.42274	0.285015	0.147309	2.65639	0.633167	0.161658	0.336502	0.531539	0.223383		SD	0.743612	0.241794	1.5598	8.8202	0.5684	0.293776	5.2976	1.26271	0.322392	0.671079	1.06004	0.445489
	Ordinary one-way ANOVA, Dunnett's multiple comparison with PIF3
	Dunnett's multiple comparisons test	Mean Diff.	95.00% CI of diff.	Significant	Summary	Adjusted P Value
	PIF3 vs. PIF3-N1	-1.39	-8.82 to 6.04	No	ns	0.99694
	PIF3 vs. PIF3-N2	0.552	-6.88 to 7.98	No	ns	0.999686
	PIF3 vs. PIF3-N3	-3.22	-10.6 to 4.21	No	ns	0.781438
	PIF3 vs. PIF3-N4	12.8	5.37 to 20.2	Yes	***	0.000318
	PIF3 vs. PF3-N5	98.5	91.1 to 106	Yes	***	<0.0001
	PIF3 vs. PIF3-C1	6.2	-1.23 to 13.6	No	ns	0.137158
	PIF3 vs. PIF3-C2	11.5	4.03 to 18.9	Yes	**	0.001118
	PIF3 vs. PIF3-C3	98.2	90.7 to 106	Yes	***	<0.0001
	PIF3 vs. PIF3-M1	20.9	13.5 to 28.4	Yes	***	<0.0001
	PIF3 vs. PIF3-M2	70.1	62.7 to 77.5	Yes	***	<0.0001
	PIF3 vs. DBD only	97.8	90.4 to 105	Yes	***	<0.0001
Source Data Figure 1b									ß-galactosidase activity
Yeast beta-galactosidase assays
		PIF3-N1	m1 (26-30)	m2 (31-35)	m3 (36-40)	m4 (41-15)	m5 (46-50)	m6 (51-55)	m7 (56-60)	m8 (61-65)	m9 (66-70)	m10 (71-75	m11 (76-80	m12 (81-85)	m13 (86-90)	m14 (91-95)	m15 (96-100)	m16 (101-105)	m17 (106-110)	m18 (111-114)	DBD
	Replicate 1	47.0958	20.7282	21.8667	41.0976	42.2093	33.6957	40.9091	44.7044	36.5934	43.9825	43.1288	44.6163	41.3525	40.5669	1.33341	1.19268	1.5704	0.303306	1.92913	1.51
	Replicate 2	46.7033	20.1898	21.6	40.7317	40.4651	34.7826	40.4306	44.7044	36.5934	43.9825	42.4703	44.8543	40.7982	39.8658	1.44452	1.31194	1.27595	0.303306	1.8276	1.47
	Replicate 3	46.9649	21.4012	21.2	41.2195	42.2093	34.8913	41.0287	45.3202	36.9231	44.5295	42.58	36.5259	40.3548	38.163	1.44452	1.43121	1.66855	0.101102	1.72606	1.53
	Average	46.9213	20.773	21.5556	41.0163	41.6279	34.4565	40.7895	44.9097	36.7033	44.1648	42.7264	41.9988	40.8352	39.5319	1.40749	1.31194	1.50496	0.235905	1.8276	1.50333
	SD	0.199833	0.606939	0.335548	0.253862	1.00701	0.66117	0.316477	0.355511	0.190335	0.315837	0.352772	4.74119	0.499917	1.23627	0.0641536	0.119268	0.204315	0.116743	0.101533	0.0305505
									Relative transactivation activities calculated relative to the PIF3-N1 activity
		PIF3-N1	m1 (26-30)	m2 (31-35)	m3 (36-40)	m4 (41-15)	m5 (46-50)	m6 (51-55)	m7 (56-60)	m8 (61-65)	m9 (66-70)	m10 (71-75	m11 (76-80	m12 (81-85)	m13 (86-90)	m14 (91-95)	m15 (96-100)	m16 (101-105)	m17 (106-110)	m18 (111-114)	DBD
	Replicate 1	100.37	44.18	46.6	87.59	89.96	71.81	87.19	95.28	77.99	93.74	91.92	95.09	88.13	86.46	2.84	2.54	3.35	0.65	4.11	3.22
	Replicate 2	99.54	43.03	46.03	86.81	86.24	74.13	86.17	95.28	77.99	93.74	90.51	95.59	86.95	84.96	3.08	2.8	2.72	0.65	3.9	3.13
	Replicate 3	100.09	45.61	45.18	87.85	89.96	74.36	87.44	96.59	78.69	94.9	90.75	77.84	86.01	81.33	3.08	3.05	3.56	0.22	3.68	3.26
	Average	100	44.2733	45.9367	87.4167	88.72	73.4333	86.9333	95.7167	78.2233	94.1267	91.06	89.5067	87.03	84.25	3	2.79667	3.21	0.506667	3.89667	3.20333
	SD	0.422256	1.29253	0.714586	0.541233	2.14774	1.41054	0.67278	0.756329	0.404145	0.669726	0.754387	10.1067	1.06226	2.63767	0.138564	0.255016	0.43715	0.248261	0.215019	0.0665833
	Ordinary one-way ANOVA, Dunnett's multiple comparison with PIF3-N1
	Dunnett's multiple comparisons test	Mean Diff.	95.00% CI of diff.	Significant	Summary	Adjusted P Value
	PIF3-N1 vs. m1 (26-30)	55.7	49.6 to 61.9	Yes	***	<0.0001
	PIF3-N1 vs. m2 (31-35)	54.1	47.9 to 60.2	Yes	***	<0.0001
	PIF3-N1 vs. m3 (36-40)	12.6	6.45 to 18.7	Yes	***	<0.0001
	PIF3-N1 vs. m4 (41-15)	11.3	5.15 to 17.4	Yes	***	<0.0001
	PIF3-N1 vs. m5 (46-50)	26.6	20.4 to 32.7	Yes	***	<0.0001
	PIF3-N1 vs. m6 (51-55)	13.1	6.93 to 19.2	Yes	***	<0.0001
	PIF3-N1 vs. m7 (56-60)	4.28	-1.85 to 10.4	No	ns	0.331333
	PIF3-N1 vs. m8 (61-65)	21.8	15.6 to 27.9	Yes	***	<0.0001
	PIF3-N1 vs. m9 (66-70)	5.87	-0.259 to 12.0	No	ns	0.067591
	PIF3-N1 vs. m10 (71-75	8.94	2.81 to 15.1	Yes	**	0.001137
	PIF3-N1 vs. m11 (76-80	10.5	4.36 to 16.6	Yes	***	0.000118
	PIF3-N1 vs. m12 (81-85)	13	6.84 to 19.1	Yes	***	<0.0001
	PIF3-N1 vs. m13 (86-90)	15.8	9.62 to 21.9	Yes	***	<0.0001
	PIF3-N1 vs. m14 (91-95)	97	90.9 to 103	Yes	***	<0.0001
	PIF3-N1 vs. m15 (96-100)	97.2	91.1 to 103	Yes	***	<0.0001
	PIF3-N1 vs. m16 (101-105)	96.8	90.7 to 103	Yes	***	<0.0001
	PIF3-N1 vs. m17 (106-110)	99.5	93.4 to 106	Yes	***	<0.0001
	PIF3-N1 vs. m18 (111-114)	96.1	90.0 to 102	Yes	***	<0.0001
	PIF3-N1 vs. DBD	96.8	90.7 to 103	Yes	***	<0.0001

## Sheet: Fig2
Source Data Figure 2c
Yeast beta-galactosidase assays						ß-galactosidase activity																Relative transactivation activities calculated relative to the PIF3 activity
		PIF3	PIF3mAD	PIF8	PIF8mAD	PIF1	PIF1mAD	PIF5	PIF5mAD	PIF4	PIF4mAD	PIF7	PIF7mAD	PIL1/PIF2	PIL2/PIF6			PIF3	PIF3mAD	PIF8	PIF8mAD	PIF1	PIF1mAD	PIF5	PIF5mAD	PIF4	PIF4mAD	PIF7	PIF7mAD	PIL1/PIF2	PIL2/PIF6
	Replicate 1	10.9	0.007	1.3	0.3	57.1	3.3	200.98	165.3	21.3	7.2	0.258	0.045	0.01	0.11		Replicate 1	99.36	0.06	11.85	2.73	520.51	30.08	1832.09	1506.84	194.17	65.63	2.35	0.41	0.09	1
	Replicate 2	10.7	0.01	1.25	0.3	62.3	3.3	171.57	179.04	22.5	7.2	0.281	0.05	0.006	0.11		Replicate 2	97.54	0.09	11.39	2.73	567.91	30.08	1563.99	1632.09	205.1	65.63	2.56	0.46	0.05	1
	Replicate 3	11.3	0.009	1.23	0.29	64.3	3.5	186.27	179.8	23.67	7.05	0.302	0.057	0.009	0.12		Replicate 3	103.01	0.08	11.21	2.64	586.14	31.9	1697.99	1639.01	215.77	64.27	2.75	0.52	0.08	1.09
	Average	10.9667	0.00866667	1.26	0.296667	61.2333	3.36667	186.273	174.713	22.49	7.15	0.280333	0.0506667	0.00833333	0.113333		Average	99.97	0.0766667	11.4833	2.7	558.187	30.6867	1698.02	1592.65	205.013	65.1767	2.55333	0.463333	0.0733333	1.03
	SD	0.305505	0.00152753	0.0360555	0.0057735	3.71663	0.11547	14.705	8.16104	1.18503	0.0866025	0.0220076	0.00602771	0.00208167	0.0057735		SD	2.78555	0.0152753	0.330051	0.0519615	33.8782	1.05078	134.05	74.3913	10.8003	0.785196	0.200083	0.0550757	0.0208167	0.0519615
																						Statistical analysis by Student's t test
																			PIF3 vs. PIF3mAD	PIF8 vs. PIF8mAD	PIF1 vs. PIF1mAD	PIF5 vs. PIF5mAD	PIF4 vs. PIF4mAD	PIF7 vs. PIF7mAD
																		Fold change	1245	4.3	18.3	1.1	3.1	5.5
																		P value	4.02424e-07	1.39144e-06	1.12606e-05	0.299663	2.36578e-05	6.34089e-05

## Sheet: Fig3
Source Data Figure 3
Uncropped images of immunoblots

## Sheet: Fig4
Source Data Figure 4a													Source Data Figure 4c											Source Data Figure 4e
Uncropped images of immunoblots													Hypocotyl length measurements			Col-0	pifq	pif145	PIF3/pifq 1-2	PIF3/pifq 9-5	PIF3mAD/pifq 2-1	PIF3mAD/pifq 4-5		qRT-PCR data												Raw Ct values					Normalized PIL1, ATHB-2, XTR7, and RD20 transcript levels relative to PP2A
															1	13.315	5.549	10.304	9.611	10.78	10.048	9.671
															2	12.564	6.189	10.033	8.685	10.499	10.424	8.989				Standard Curve	PP2A	PIL1	ATHB-2	XTR7	RD20				PP2A	PIL1	ATHB-2	XTR7	RD20				PIL1	ATHB-2	XTR7	RD20		PIL1/PP2A	pifq vs pif145
															3	13.38	5.792	9.901	9.562	10.925	9.762	8.971				STD-1/9	22.06	22.93	23.36	19.63	25.04		Col-0	Replicate 1	23.25	23.11	24.48	18.33	25.03		Col-0	Replicate 1	1.84115	0.974113	5.22921	1.89602		Fold change	9
															4	11.484	5.166	11.516	10.879	10.092	9.374	9.399				STD-1/9	22.13	22.72	23.27	19.57	24.93			Replicate 2	23.47	23.08	24.7	18.35	24.92			Replicate 2	1.87582	0.832301	5.15856	2.03602		P value	3.16512e-05
															5	11.716	5.819	9.96	10.711	10.718	9.929	10.149				STD-1/45	24.42	25.14	25.42	21.64	26.94			Replicate 3	23.48	23.03	24.72	18.39	24.71			Replicate 3	1.93508	0.820482	5.02012	2.33265
															6	12.345	6.359	10.345	10.428	10.024	8.256	7.242				STD-1/45	24.66	25.13	25.56	22.29	26.84		pifq	Replicate 1	23.83	29.75	27.23	21.85	30.37		pifq	Replicate 1	0.0433647	0.199635	0.699039	0.0874104		ATHB-21/PP2A	pifq vs pif145
															7	12.107	5.345	10.98	10.593	10.293	10.322	8.135				STD-1/225	27.19	28.03	27.56	24	29.62			Replicate 2	23.9	30.54	27.11	21.8	31.11			Replicate 2	0.0265296	0.217523	0.723218	0.0541277		Fold change	1.8
															8	12.588	5.317	10.055	11.032	10.466	9.771	9.005				STD-1/225	27.1	28.06	27.81	23.79	29.43			Replicate 3	24.24	29.78	27.22	21.92	30.27			Replicate 3	0.042563	0.201067	0.66654	0.093259		P value	0.000367133
															9	12.019	7.686	10.964	10.06	10.362	9.277	7.988				STD-1/1125	29.32	30.37	30.31	26.71	33.35		pif145	Replicate 1	25.28	27.93	27.75	22.36	27.41		pif145	Replicate 1	0.335716	0.343499	1.23328	1.48365
															10	11.741	6.466	12.84	9.782	10.249	6.053	8.56				STD-1/1125	29.54	30.59	29.86	26.98	31.43			Replicate 2	25.41	27.9	27.63	22.32	27.52			Replicate 2	0.342039	0.374279	1.26729	1.38163		XTR7/PP2A	pifq vs pif145
															11	12.83	7.416	12.846	11.301	10.796	6.15	7.159												Replicate 3	25.45	27.94	27.67	22.37	27.63			Replicate 3	0.333634	0.363724	1.22492	1.28662		Fold change	1.8
															12	12.635	5.975	9.15	10.862	10.641	7.564	9.414											PIF3/pifq 1-2	Replicate 1	22.84	23.4	25.27	18.79	24.11		PIF3/pifq 1-2	Replicate 1	1.09535	0.394504	2.72505	2.45143		P value	2.01595e-05
															13	14.034	6.169	11.956	11.641	10.413	9.473	10.789												Replicate 2	22.81	23.35	25.3	18.73	24.03			Replicate 2	1.12995	0.38613	2.83854	2.58179
															14	12.777	5.163	10.147	10.192	9.122	9.053	10.569												Replicate 3	22.99	23.29	25.26	18.67	24.08			Replicate 3	1.17292	0.397335	2.95677	2.49952		RD20/PP2A	pifq vs pif145
															15	11.144	5.19	11.935	10.973	9.883	8.339	9.961											PIF3/pifq 9-5	Replicate 1	22.45	22.41	24.4	17.86	23.46		PIF3/pifq 9-5	Replicate 1	1.49902	0.543353	3.79211	2.76103		Fold change	17.7
															16	12.698	5.527	11.383	11.218	9.658	9.456	9.575												Replicate 2	22.36	22.47	24.46	17.9	23.45			Replicate 2	1.44411	0.520531	3.69034	2.77897		P value	0.00126788
															17	11.967	5.707	12.612	10.543	10.707	9.374	10.195												Replicate 3	22.44	22.45	24.52	17.88	23.33			Replicate 3	1.46218	0.498669	3.74088	3.00356
															18	12.442	5.342	12.612	11.287	10.323	10.02	8.542											PIF3mAD/pifq 2-1	Replicate 1	22.4	25.55	25.45	19.31	25.77		PIF3mAD/pifq 2-1	Replicate 1	0.212192	0.255923	1.41172	0.617256
															19	10.614	6.622	11.447	11.287	9.875	9.847	7.203												Replicate 2	22.39	25.41	25.45	19.33	25.77			Replicate 2	0.231499	0.255923	1.39265	0.617256
															20	12.984	5.95	10.829	9.643	11.061	7.599	10.332												Replicate 3	22.45	25.41	25.51	19.35	25.72			Replicate 3	0.231499	0.245174	1.37384	0.637572
															21	13.306	6.916	9.65	10.795	10.935	8.369	7.731											PIF3mAD/pifq 4-5	Replicate 1	23.32	27.28	26.21	20.16	29.13		PIF3mAD/pifq 4-5	Replicate 1	0.120572	0.247692	1.3199	0.116742
															22	13.185	6.464	9.65	10.876	9.385	8.579	8.774												Replicate 2	23.14	27.18	26.05	20.16	28.87			Replicate 2	0.12831	0.277719	1.3199	0.138152
															23	12.394	5.564	11.252	10.604	9.861	8.124	8.388												Replicate 3	23.13	27.12	26.11	20.15	29.18			Replicate 3	0.133189	0.266055	1.32891	0.113022
															24	13.484	6.336	11.252	9.412	10.914	7.03	8.862
															25	10.698	6.91	10.652	9.37	10.344	8.892	10.236
															26	10.11	6.546	11.527	10.998	11.196	8.548	7.969
															27	12.74	6.52	11.527	10.915	10.07	7.078	8.233
															28	10.433	6.226	10.849	10.809	9.165	7.124	9.415
															29	13.053	5.781	11.593	9.373	11.019	9.453	8.913
															30	13.889	5.172	10.559	10.471	10.906	7.489	7.599
																			10.324
																			10.652
																Col-0	pifq	pif145	PIF3/pifq 1-2	PIF3/pifq 9-5	PIF3mTAD/pifq 2-1	PIF3mTAD/pifq 4-5
															Average	12.3559	6.03947	11.0109	10.4653	10.3561	8.69257	8.93227
															SD	1.01023	0.672349	0.993379	0.708116	0.55738	1.226	1.03964
																								Source Data Figure 4f
																								ChIP qPCR data					Raw Ct Values								Calculated Ajusted Input and percentage of ChIP/Input and IgG/Input
															Ordinary one-way ANOVA, Tukey's HSD											Input		1	2	3 (G box)	4	5	6		Adjusted Input by -5.644 (Log 2 of dilution factor 50)		1	2	3 (G box)	4	5	6
															Tukey's multiple comparisons test	Mean Diff.	95.00% CI of diff.	Significant	Summary	Adjusted P Value						PIF3/pifq	Replicate 1	24.75	25.4553	25.12	24.411	25.4742	23.0719		PIF3/pifq	Replicate 1	19.106	19.8113	19.476	18.767	19.8302	17.4279
															Col-0 vs. pifq	6.32	5.49 to 7.14	Yes	****	<0.0001							Replicate 2	24.81	25.2339	25.01	24.0747	25.4444	23.0452			Replicate 2	19.166	19.5899	19.366	18.4307	19.8004	17.4012
															Col-0 vs. pif145	1.35	0.519 to 2.17	Yes	****	<0.0001							Replicate 3	24.93	25.3494	25.04	23.9407	25.5137	23.1233			Replicate 3	19.286	19.7054	19.396	18.2967	19.8697	17.4793
															Col-0 vs. PIF3/pifq 1-2	1.89	1.08 to 2.70	Yes	****	<0.0001						PIF3mAD/pifq	Replicate 1	25.1077	25.6466	25.2847	24.4827	25.5972	23.6082		PIF3mAD/pifq	Replicate 1	19.4637	20.0026	19.6407	18.8387	19.9532	17.9642
															Col-0 vs. PIF3/pifq 9-5	2	1.17 to 2.83	Yes	****	<0.0001							Replicate 2	24.5423	25.6836	25.1999	24.2966	25.5821	23.5049			Replicate 2	18.8983	20.0396	19.5559	18.6526	19.9381	17.8609
															Col-0 vs. PIF3mAD/pifq 2-1	3.66	2.84 to 4.49	Yes	****	<0.0001							Replicate 3	25.0065	26.0976	25.277	24.5257	25.939	23.3636			Replicate 3	19.3625	20.4536	19.633	18.8817	20.295	17.7196
															Col-0 vs. PIF3mAD/pifq 4-5	3.42	2.60 to 4.25	Yes	****	<0.0001
															pifq vs. pif145	-4.97	-5.80 to -4.15	Yes	****	<0.0001						ChIP		1	2	3 (G box)	4	5	6		ChIP/Input (%)		1	2	3 (G box)	4	5	6
															pifq vs. PIF3/pifq 1-2	-4.43	-5.24 to -3.61	Yes	****	<0.0001						PIF3/pifq	Replicate 1	29.6226	30.3875	28.1203	29.7436	30.7675	28.5862		PIF3/pifq	Replicate 1	0.0721549	0.0607291	0.239295	0.0411885	0.0511119	0.0440056
															pifq vs. PIF3/pifq 9-5	-4.32	-5.14 to -3.49	Yes	****	<0.0001							Replicate 2	29.5764	30.2688	27.7428	29.0782	31.2176	28.5961			Replicate 2	0.0745055	0.0659382	0.310859	0.0653242	0.037414	0.0437045
															pifq vs. PIF3mAD/pifq 2-1	-2.65	-3.48 to -1.83	Yes	****	<0.0001							Replicate 3	29.4719	30.613	28.1581	29.3467	30.5304	27.7627			Replicate 3	0.0800988	0.0519437	0.233111	0.0542315	0.0602427	0.0778751
															pifq vs. PIF3mAD/pifq 4-5	-2.89	-3.72 to -2.07	Yes	****	<0.0001						PIF3mAD/pifq	Replicate 1	29.252	30.4734	28.2054	29.0083	30.3739	28.4134		PIF3mAD/pifq	Replicate 1	0.09695	0.0788735	0.258523	0.0840018	0.0786778	0.0660012
															pif145 vs. PIF3/pifq 1-2	0.546	-0.267 to 1.36	No	ns	0.224854							Replicate 2	29.389	31.9363	28.1039	29.4853	29.8224	28.1785			Replicate 2	0.0881658	0.0286133	0.277356	0.0603538	0.115308	0.077676
															pif145 vs. PIF3/pifq 9-5	0.655	-0.171 to 1.48	No	ns	0.085089							Replicate 3	29.2617	31.4476	28.086	29.4534	31.4107	28.4755			Replicate 3	0.0963022	0.040149	0.280825	0.0617009	0.0383479	0.0632222
															pif145 vs. PIF3mAD/pifq 2-1	2.32	1.49 to 3.14	Yes	****	<0.0001
															pif145 vs. PIF3mAD/pifq 4-5	2.08	1.25 to 2.90	Yes	****	<0.0001						IgG		1	2	3 (G box)	4	5	6		IgG/Input (%)		1	2	3 (G box)	4	5	6
															PIF3/pifq 1-2 vs. PIF3/pifq 9-5	0.109	-0.703 to 0.922	No	ns	0.999173						PIF3/pifq	Replicate 1	31.7189	33.7437	33.432	31.884	33.4647	30.8792		PIF3/pifq	Replicate 1	0.0168743	0.00593056	0.00602207	0.00934228	0.00788103	0.00897911
															PIF3/pifq 1-2 vs. PIF3mAD/pifq 2-1	1.77	0.960 to 2.59	Yes	****	<0.0001							Replicate 2	32.2199	34.3295	33.0703	31.7813	34.4713	30.871			Replicate 2	0.0119237	0.00395125	0.00773842	0.0100316	0.00392247	0.00903013
															PIF3/pifq 1-2 vs. PIF3mAD/pifq 4-5	1.53	0.720 to 2.35	Yes	****	<0.0001							Replicate 3	31.7307	34.6412	32.1942	32.2232	34.0748	32.7083			Replicate 3	0.0167368	0.00318364	0.0142032	0.00738491	0.00516345	0.00252704
															PIF3/pifq 9-5 vs. PIF3mAD/pifq 2-1	1.66	0.838 to 2.49	Yes	****	<0.0001						PIF3mAD/pifq	Replicate 1	32.8226	34.8237	33.5983	32.2662	33.792	30.7896		PIF3mAD/pifq	Replicate 1	0.00816001	0.00386701	0.00615255	0.0087813	0.00736013	0.0127135
															PIF3/pifq 9-5 vs. PIF3mAD/pifq 4-5	1.42	0.598 to 2.25	Yes	****	<0.0001							Replicate 2	32.4977	34.2917	36.9386	32.1738	34.439	31.6304			Replicate 2	0.0102211	0.00559137	0.00060748	0.00936236	0.00470045	0.00709828
															PIF3mAD/pifq 2-1 vs. PIF3mAD/pifq 4-5	-0.24	-1.07 to 0.586	No	ns	0.949651							Replicate 3	32.7991	32.7782	34.8695	31.6129	34.1894	30.009			Replicate 3	0.00829406	0.0159628	0.00254907	0.0138113	0.00558819	0.0218393
																																						Statistical analysis by Student's t test
																																				Student's t-test	1	2	3 (G box)	4	5	6
																																			ChIP/Input	P value	0.00841541	0.571676	0.703793	0.219425	0.336628	0.351572
																																			IgG/Input	P value	0.0456083	0.389965	0.115947	0.402625	0.880523	0.240879
[truncated: 4 more columns]

## Sheet: Fig5
Source Data Figure 5b											Source Data Figure 5c
Uncropped images of immunoblots											qPCR data
															Raw Ct Values						Normalized ELIP2 transcript levels relative to PP2A							Statistical analysis by Student's t test
																Dark					Dark
												Standard Curve	PP2A	ELIP2				PP2A	ELIP2				ELIP2		ELIP2/PP2A	Col-0	pifq	PIF3/pifq 1-2	PIF3/pifq 9-5	PIF3mAD/pifq 2-1	PIF3mAD/pifq 4-5
												STD-1/9	21.21	23.5007		Col-0	Replicate 1	24.2886	26.7509		Col-0	Replicate 1	1.00465		Fold change	44.6	11.9	101	112.4	23.4	18.4
												STD-1/9	21.26	23.4594			Replicate 2	24.4893	26.5604			Replicate 2	1.11741		P value	9.15346e-05	0.00167452	0.000411481	0.000177245	0.000375383	0.0051343
												STD-1/45	23.54	26.2852			Replicate 3	24.6107	27.4808			Replicate 3	0.668217
												STD-1/45	23.52	24.5582		pifq	Replicate 1	24.9767	28.9762		pifq	Replicate 1	0.431856
												STD-1/225	26.57	28.2388			Replicate 2	25.3314	29.5395			Replicate 2	0.31527
												STD-1/225	26.54	29.0305			Replicate 3	24.9865	30.196			Replicate 3	0.218484
												STD-1/1125	28.66	32.0119		PIF3/pifq 1-2	Replicate 1	25.2888	26.4751		PIF3/pifq 1-2	Replicate 1	0.940251
												STD-1/1125	28.81	32.0135			Replicate 2	25.4068	26.1107			Replicate 2	1.15254
																	Replicate 3	22.9432	26.0695			Replicate 3	1.17934
																PIF3/pifq 9-5	Replicate 1	22.9784	26.4518		PIF3/pifq 9-5	Replicate 1	0.60997
																	Replicate 2	23.8796	25.217			Replicate 2	1.21584
																	Replicate 3	23.4736	25.4884			Replicate 3	1.04479
																PIF3mAD/pifq 2-1	Replicate 1	23.2887	25.3502		PIF3mAD/pifq 2-1	Replicate 1	0.754259
																	Replicate 2	22.4316	25.4892			Replicate 2	0.697908
																	Replicate 3	22.6823	25.619			Replicate 3	0.64908
																PIF3mAD/pifq 4-5	Replicate 1	23.5148	26.4893		PIF3mAD/pifq 4-5	Replicate 1	0.698569
																	Replicate 2	23.9283	26.4302			Replicate 2	0.722004
																	Replicate 3	23.5377	26.4745			Replicate 3	0.704354
																R 1hr					R 1hr
																Col-0	Replicate 1	28.4472	23.4238		Col-0	Replicate 1	36.685
																	Replicate 2	26.0144	23.0437			Replicate 2	45.3646
																	Replicate 3	28.6395	23.1643			Replicate 3	42.4086
																pifq	Replicate 1	33.5512	28.728		pifq	Replicate 1	3.40996
																	Replicate 2	31.6531	28.1194			Replicate 2	4.79072
																	Replicate 3	26.482	28.7467			Replicate 3	3.37456
																PIF3/pifq 1-2	Replicate 1	29.2886	23.4119		PIF3/pifq 1-2	Replicate 1	98.3013
																	Replicate 2	28.8004	23.3443			Replicate 2	102.082
																	Replicate 3	28.3522	22.9085			Replicate 3	130.22
																PIF3/pifq 9-5	Replicate 1	29.4081	23.4653		PIF3/pifq 9-5	Replicate 1	91.9217
																	Replicate 2	27.8049	23.0938			Replicate 2	113.121
																	Replicate 3	29.5512	23.0235			Replicate 3	117.648
																PIF3mAD/pifq 2-1	Replicate 1	25.2382	23.0558		PIF3mAD/pifq 2-1	Replicate 1	14.7207
																	Replicate 2	25.4178	22.7365			Replicate 2	17.5943
																	Replicate 3	25.7018	22.7927			Replicate 3	17.0512
																PIF3mAD/pifq 4-5	Replicate 1	24.3151	22.1917		PIF3mAD/pifq 4-5	Replicate 1	11.4797
																	Replicate 2	24.5736	21.4467			Replicate 2	17.4052
																	Replicate 3	24.0065	22.4019			Replicate 3	10.2084
Quantification of protein levels
		Repeat 1	PIF3/pifq			PIF3mAD/pifq
			0 min	5 min	30 min	0 min	5 min	30 min
		HA	73119.2	36734	13454.3	34026.3	14111.7	1790.92
		RPN6	56233.6	49461.7	45823.4	53356.8	58488.9	49699.3
		HA/RPN6	1.30028	0.742676	0.293612	0.637711	0.241272	0.0360352
		Normalized HA/RPN6	2.39934	1.37043	0.54179	1.17674	0.445208	0.0664941
		Normalized dark to 1	1	0.571168	0.225808	1	0.37834	0.056507
		Curve fitting with linear regression	y = -0.3871x + 1.3732			y = -0.4717x + 1.4218
		R²	0.9961			0.9674
		slope	-0.3871			-0.4717
		Repeat 2	PIF3/pifq			PIF3mAD/pifq
			0 min	5 min	30 min	0 min	5 min	30 min
		HA	23190.2	21908.5	5030.46	22915.1	17661.5	4065.5
		Actin	27754.9	33031.3	31185.1	27402.8	25907.4	26596.1
		HA/Actin	0.835537	0.663264	0.16131	0.836231	0.681716	0.152861
		Normalized HA/Actin	1.50506	1.19474	0.290568	1.50631	1.22798	0.275348
		Normalized dark to 1	1	0.793818	0.193061	1	0.815225	0.182797
		Curve fitting with linear regression	y = -0.4035x + 1.4692			y = -0.4086x + 1.4832
		R²	0.9262			0.9091
		slope	-0.4035			-0.4086
		Repeat 3	PIF3/pifq			PIF3mAD/pifq
			0 min	5 min	30 min	0 min	5 min	30 min
		HA	21077.7	16394.9	4538.91	17499.1	13068.9	4935.99
		Actin	26064.4	27531.8	26199.4	25337.8	27939.4	29594.5
		HA/Actin	0.80868	0.595489	0.173245	0.69063	0.467758	0.166788
		Normalized HA/Actin	1.67164	1.23095	0.358117	1.42762	0.966912	0.34477
		Normalized dark to 1	1	0.736372	0.214231	1	0.677291	0.241501
		Curve fitting with linear regression	y = -0.3929x + 1.436			y = -0.3792x + 1.3981
		R²	0.9961			R² = 0.9926
		slope	-0.3929			-0.3792
		Repeat 4	PIF3/pifq			PIF3mAD/pifq
			0 min	5 min	30 min	0 min	5 min	30 min
		HA	17726.2	9185.94	3252.28	17385.1	9743	615.95
		Actin	19550.1	13631.9	18499.2	16751.6	16619.9	12403.8
		HA/Actin	0.906706	0.673854	0.175807	1.03782	0.586226	0.0496582
		Normalized HA/Actin	1.58604	1.17873	0.307528	1.81539	1.02545	0.0868639
		Normalized dark to 1	1	0.743188	0.193896	1	0.564863	0.0478486
		Curve fitting with linear regression	y = -0.4031x + 1.4518			y = -0.4761x + 1.4897
		R²	0.958			0.9975
		slope	-0.4031			-0.4761
		Statistical analysis by Student's t test
		PIF3/pifq vs PIF3mAD/pifq	p value	Summary
		0 min
		5 min	0.364783	n.s.
		30 min	0.174324	n.s.

## Sheet: Fig6
Source Data Figure 6b										Source Data Figure 6c								Source Data Figure 6d
Hypocotyl length measurements		4dR10	Col-0	pifq	PIF3/pifq 1-2	PIF3/pifq 9-5	PIF3mAD/pifq 2-1	PIF3mAD/pifq 4-5		Uncropped images of immunoblots								qPCR data
		1	3.341	1.565	4.905	4.406	3.43	2.867																Raw Ct Values								Normalized PIL1, ATHB-2, IAA29 transcript levels relative to PP2A								Statistical analysis by Student's t test
		2	2.984	1.56	4.965	4.288	3.414	2.348																	R light							R
		3	3.508	1.28	4.147	4.129	3.545	2.469											Standard Curve	PP2A	PIL1	ATHB-2	IAA29				PP2A	PIL1	ATHB-2	IAA29				PIL1	ATHB-2	IAA29		PIL1/PP2A	pifq vs PIF3/pifq 1-2	pifq vs PIF3/pifq 9-5	pifq vs PIF3mAD/pifq 2-1	pifq vs PIF3mAD/pifq 4-5
		4	3.387	1.381	4.634	4.939	3.392	2.585											STD-1/9	22.8907	21.8909	25.98	24.03		Col-0	Replicate 1	26.95	30.8603	29.0458	30.0771		Col-0	Replicate 1	0.0625538	1.34956	0.211682		Fold change	19.2	22.5	1.3	1
		5	3.218	1.494	4.363	4.242	2.648	2.968											STD-1/9	22.1307	22.4364	25.82	24.03			Replicate 2	26.6054	29.4276	28.8024	29.8302			Replicate 2	0.147186	1.59972	0.249691		P value	0.000158165	0.000827141	0.29099	0.692257
		6	2.744	1.441	4.749	4.246	2.874	2.584											STD-1/45	25.0273	24.6849	28.39	26.35			Replicate 3	26.0368	30.1157	29.078	29.89			Replicate 3	0.0975874	1.31959	0.239878
		7	3.632	1.474	4.767	4.136	3.855	2.793											STD-1/45	25.126	24.8011	28.45	26.67		pifq	Replicate 1	24.412	33.0145	28.8625	29.07		pifq	Replicate 1	0.0059074	0.524419	0.141849		ATHB-21/PP2A	pifq vs PIF3/pifq 1-2	pifq vs PIF3/pifq 9-5	pifq vs PIF3mAD/pifq 2-1	pifq vs PIF3mAD/pifq 4-5
		8	3.22	1.229	3.764	4.158	3.604	2.678											STD-1/225	28.0578	27.6825	30.57	29.17			Replicate 2	25.0271	32.2812	28.6886	29.06			Replicate 2	0.00915361	0.592188	0.1428		Fold change	6.3	5.9	0.6	0.8
		9	3.977	1.469	3.863	3.78	3.002	2.738											STD-1/225	27.5565	27.6808	30.7	29.24			Replicate 3	24.7806	32.4213	28.8052	29.71			Replicate 3	0.00841871	0.545837	0.0924892		P value	9.32833e-06	0.000247999	1.66564e-05	0.000912825
		10	3.274	1.501	4.446	3.365	3.367	2.639											STD-1/1125	30.1925	29.8485	33.47	31.06		PIF3/pifq 1-2	Replicate 1	23.9445	27.784	26.6236	27.9336		PIF3/pifq 1-2	Replicate 1	0.0799651	1.49248	0.180504
		11	3.797	1.369	3.943	3.61	3.343	2.729											STD-1/1125	30.6917	30.4853	32.21	31.26			Replicate 2	24.0227	28.1978	26.7482	27.9903			Replicate 2	0.0624549	1.36803	0.17379		IAA29/PP2A	pifq vs PIF3/pifq 1-2	pifq vs PIF3/pifq 9-5	pifq vs PIF3mAD/pifq 2-1	pifq vs PIF3mAD/pifq 4-5
		12	3.645	1.087	4.87	4.262	2.861	2.275																		Replicate 3	23.654	28.1354	27.1655	27.9508			Replicate 3	0.0648278	1.02206	0.178438		Fold change	3.8	2.4	0.6	0.8
		13	3.955	1.346	4.993	4.283	3.592	2.007																	PIF3/pifq 9-5	Replicate 1	23.959	28.5028	25.738	27.4518		PIF3/pifq 9-5	Replicate 1	0.0452034	2.40629	0.216269		P value	0.00797547	0.0356235	0.0615839	0.915345
		14	4.075	1.602	4.704	3.767	2.967	1.917																		Replicate 2	23.46	28.0025	25.5731	27.2178			Replicate 2	0.0609452	2.70015	0.252875
		15	4.016	1.646	4.603	4.03	2.965	2.342																		Replicate 3	23.5243	28.0211	25.4961	27.7557			Replicate 3	0.0602725	2.84939	0.176528
		16	3.583	1.313	5.1	3.523	2.52	2.742																	PIF3mAD/pifq 2-1	Replicate 1	23.7408	29.9383	27.3716	27.9572		PIF3mAD/pifq 2-1	Replicate 1	0.0213702	0.856303	0.171921
		17	3.668	1.439	4.325	4.036	3.54	2.386																		Replicate 2	23.6683	29.685	27.255	28.0073			Replicate 2	0.0248604	0.928947	0.166256
		18	3.674	1.272	4.715	3.565	2.159	2.659																		Replicate 3	24.0502	29.9609	27.1541	28.1006			Replicate 3	0.0210838	0.996834	0.156207
		19	4.03	1.342	4.558	4.252	2.872	2.676																	PIF3mAD/pifq 4-5	Replicate 1	23.7835	31.256	27.0949	28.1528		PIF3mAD/pifq 4-5	Replicate 1	0.00722623	0.771718	0.112049
		20	4.145	1.55	3.968	3.941	2.718	2.241																		Replicate 2	23.0224	31.4063	27.0796	28.3122			Replicate 2	0.00660576	0.780005	0.10073
		21	3.764	1.371	3.752	4.385	2.21	2.267																		Replicate 3	23.2485	31.293	27.0818	27.8683			Replicate 3	0.00706829	0.778792	0.135515
		22	3.634	1.193	4.296	4.397	2.124	2.303																	FR light							FR
		23	4.182	1.232	4.544	4.234	2.006	2.595																	Col-0	Replicate 1	25.297	26.758	24.0818	24.1728		Col-0	Replicate 1	0.309169	18.4656	4.66744
		24	3.59	1.474	4.567	3.946	2.171	2.492																		Replicate 2	24.6448	26.6545	24.0328	23.4929			Replicate 2	0.328879	19.1089	7.35172
		25	3.353	1.488	4.299	3.643	2.093	2.696																		Replicate 3	25.4222	26.0111	23.6875	23.5548			Replicate 3	0.482971	24.3222	7.05372
		26	3.922	1.372	4.142	3.913	2.148	2.462																	pifq	Replicate 1	24.0537	30.024	25.1263	24.64		pifq	Replicate 1	0.024887	5.03866	1.93371
		27	3.41	1.665	4.272	2.979	3.347	2.409																		Replicate 2	24.0083	30.5144	25.1613	24.33			Replicate 2	0.0185691	4.91705	2.37879
		28	3.91	1.423	4.117	3.011	2.045	2.226																		Replicate 3	24.4074	30.2279	25.1694	24.46			Replicate 3	0.0220334	4.8894	2.18087
		29	4.1	1.633	4.319	3.786	2.499	2.699																	PIF3/pifq 1-2	Replicate 1	25.3364	26.5525	23.3588	23.3667		PIF3/pifq 1-2	Replicate 1	0.361779	31.6742	8.27875
		30	4.143	1.355	4.927	3.584	2.966	2.536																		Replicate 2	25.0281	26.2266	23.3317	23.2078			Replicate 2	0.439524	32.2794	9.20652
		31	3.775					2.705																		Replicate 3	25.0764	26.1726	23.4724	23.5982			Replicate 3	0.453936	29.2573	7.09227
		32	3.077																						PIF3/pifq 9-5	Replicate 1	24.5085	26.1272	23.4322	24.1178		PIF3/pifq 9-5	Replicate 1	0.388003	25.0322	4.16932
		33	4.126																							Replicate 2	25.2464	25.565	23.286	23.7935			Replicate 2	0.542826	27.7243	5.17805
																										Replicate 3	24.8416	25.559	23.1035	23.4847			Replicate 3	0.544746	31.496	6.36503
		Average	3.66239	1.41887	4.4539	3.9612	2.8759	2.51719																	PIF3mAD/pifq 2-1	Replicate 1	23.216	28.6234	25.4378	24.6366		PIF3mAD/pifq 2-1	Replicate 1	0.0392967	2.77269	1.32579
		SD	0.374654	0.14198	0.381333	0.427266	0.570242	0.244308																		Replicate 2	23.5575	29.4778	25.3795	24.1657			Replicate 2	0.0235907	2.88803	1.81602
																										Replicate 3	23.852	29.5111	25.317	24.206			Replicate 3	0.0231265	3.01699	1.76786
																									PIF3mAD/pifq 4-5	Replicate 1	23.4361	29.5594	24.8754	24.0842		PIF3mAD/pifq 4-5	Replicate 1	0.020147	3.68287	1.71964
																										Replicate 2	23.3734	29.4511	24.8227	23.7386			Replicate 2	0.0214939	3.8212	2.16634
		Ordinary one-way ANOVA, Tukey's HSD performed using Graphpad Prism 8																								Replicate 3	23.2226	29.4517	24.7308	23.5145			Replicate 3	0.0214853	4.07453	2.51622
		Tukey's multiple comparisons test	Mean Diff.	95.00% CI of diff.	Significant	Summary	Adjusted P Value
		Col-0 vs. pifq	2.24	1.92 to 2.57	Yes	****	<0.000001
		Col-0 vs. PIF3/pifq 1-2	-0.792	-1.12 to -0.463	Yes	****	<0.000001
		Col-0 vs. PIF3/pifq 9-5	-0.299	-0.627 to 0.0295	No	*	0.056048
		Col-0 vs. PIF3mAD/pifq 2-1	0.786	0.458 to 1.11	Yes	****	<0.000001
		Col-0 vs. PIF3mAD/pifq 4-5	1.15	0.820 to 1.47	Yes	****	<0.000001
		pifq vs. PIF3/pifq 1-2	-3.04	-3.37 to -2.70	Yes	****	<0.000001
		pifq vs. PIF3/pifq 9-5	-2.54	-2.88 to -2.21	Yes	****	<0.000001
		pifq vs. PIF3mAD/pifq 2-1	-1.46	-1.79 to -1.12	Yes	****	<0.000001
		pifq vs. PIF3mAD/pifq 4-5	-1.1	-1.43 to -0.765	Yes	****	<0.000001
		PIF3/pifq 1-2 vs. PIF3/pifq 9-5	0.493	0.157 to 0.829	No	*	0.0519
		PIF3/pifq 1-2 vs. PIF3mAD/pifq 2-1	1.58	1.24 to 1.91	Yes	****	<0.000001
		PIF3/pifq 1-2 vs. PIF3mAD/pifq 4-5	1.94	1.60 to 2.27	Yes	****	<0.000001
		PIF3/pifq 9-5 vs. PIF3mAD/pifq 2-1	1.09	0.749 to 1.42	Yes	****	<0.000001
		PIF3/pifq 9-5 vs. PIF3mAD/pifq 4-5	1.44	1.11 to 1.78	Yes	****	<0.000001
		PIF3mAD/pifq 2-1 vs. PIF3mAD/pifq 4-5	0.359	0.0254 to 0.692	No	*	0.054149

## Sheet: Fig7
Source Data Figure 7b
Yeast beta-galactosidase assays					ß-galactosidase activity						Relative transactivation activities calculated relative to the PIF3-N4 activity
				PIF3-N4/-	PIF3N4/PHYB_Pfr	PIF3N4/PHYB_Pr	PIF3N4/NGB_Pfr	PIF3N4/NGB_Pr	PIF3N4/PHYB-C			PIF3-N4/-	PIF3N4/PHYB_Pfr	PIF3N4/PHYB_Pr	PIF3N4/NGB_Pfr	PIF3N4/NGB_Pr	PIF3N4/PHYB-C
			Replicate 1	31.863	9.588	31.1	14.178	35.561	33.142		Replicate 1	98.3861	29.6057	96.0301	43.7786	109.805	102.335
			Replicate 2	32.843	9.471	31.318	13.725	35.762	33.357		Replicate 2	101.412	29.2444	96.7033	42.3799	110.425	102.999
			Replicate 3	32.451	9.294	31.536	13.952	36.029	32.496		Replicate 3	100.202	28.6979	97.3764	43.0808	111.25	100.341
			Average	32.3857	9.451	31.318	13.9517	35.784	32.9983		Average	100	29.1827	96.7033	43.0798	110.493	101.892
			SD	0.493256	0.148017	0.218	0.2265	0.234774	0.448119		SD	1.52307	0.457044	0.673137	0.699384	0.724933	1.38369
			Ordinary one-way ANOVA, Tukey's HSD
			Tukey's multiple comparisons test	Mean Diff.	95.00% CI of diff.	Significant	Summary	Adjusted P Value
			PIF3_N4 vs. PIF3/PHYB_R	70.8	67.3 to 74.3	Yes	****	<0.000001
			PIF3_N4 vs. PIF3/PHYB_FR	3.3	-0.200 to 6.79	No	*	0.015121
			PIF3_N4 vs. PIF3/NGB_R	56.9	53.4 to 60.4	Yes	****	<0.000001
			PIF3_N4 vs. PIF3/NGB_FR	-10.5	-14.0 to -7.00	Yes	****	<0.000001
			PIF3_N4 vs. PIF3/PHYBC	-1.89	-5.39 to 1.60	No	ns	0.252803
			PIF3/PHYB_R vs. PIF3/PHYB_FR	-67.5	-71.0 to -64.0	Yes	****	<0.000001
			PIF3/PHYB_R vs. PIF3/NGB_R	-13.9	-17.4 to -10.4	Yes	****	<0.000001
			PIF3/PHYB_R vs. PIF3/NGB_FR	-81.3	-84.8 to -77.8	Yes	****	<0.000001
			PIF3/PHYB_R vs. PIF3/PHYBC	-72.7	-76.2 to -69.2	Yes	****	<0.000001
			PIF3/PHYB_FR vs. PIF3/NGB_R	53.6	50.1 to 57.1	Yes	****	<0.000001
			PIF3/PHYB_FR vs. PIF3/NGB_FR	-13.8	-17.3 to -10.3	Yes	****	<0.000001
			PIF3/PHYB_FR vs. PIF3/PHYBC	-5.19	-8.68 to -1.69	Yes	***	0.000377
			PIF3/NGB_R vs. PIF3/NGB_FR	-67.4	-70.9 to -63.9	Yes	****	<0.000001
			PIF3/NGB_R vs. PIF3/PHYBC	-58.8	-62.3 to -55.3	Yes	****	<0.000001
			PIF3/NGB_FR vs. PIF3/PHYBC	8.6	5.11 to 12.1	Yes	****	2e-06
Source Data Figure 7c
Yeast beta-galactosidase assays					ß-galactosidase activity						Relative transactivation activities calculated relative to the PIF3-N4 activity
				PIF3-M1	PIF3-M1/PHYB_Pfr	PIF3-M1/PHYB_Pr	PIF3-M1/NGB Pfr	PIF3-M1/NGB Pr	PIF3-M1/PHYB-C			PIF3-M1	PIF3-M1/PHYB_Pfr	PIF3-M1/PHYB_Pr	PIF3-M1/NGB Pfr	PIF3-M1/NGB Pr	PIF3-M1/PHYB-C
			Replicate 1	27.658	29.191	29.713	28.715	29.537	28.16		Replicate 1	98.258	103.704	105.559	102.013	104.933	100.041
			Replicate 2	28.337	29.559	30.241	29.025	29.599	28.849		Replicate 2	100.67	105.012	107.434	103.114	105.154	102.489
			Replicate 3	28.45	29.779	29.94	29.257	29.787	28.661		Replicate 3	101.072	105.793	106.365	103.939	105.822	101.821
			Average	28.1483	29.5097	29.9647	28.999	29.641	28.5567		Average	100	104.836	106.453	103.022	105.303	101.451
			SD	0.428383	0.297088	0.264863	0.271934	0.130184	0.356152		SD	1.52188	1.05544	0.940954	0.966074	0.462494	1.26527
			Ordinary one-way ANOVA, Tukey's HSD
			Tukey's multiple comparisons test	Mean Diff.	95.00% CI of diff.	Significant	Summary	Adjusted P Value
			PIF3_77-114 vs. PIF3/PHYB_R	-4.84	-9.93 to 0.255	No	**	0.00156
			PIF3_77-114 vs. PIF3/PHYB_FR	-6.45	-11.5 to -1.36	Yes	***	0.00011
			PIF3_77-114 vs. PIF3/NGB_R	-3.02	-8.11 to 2.07	No	*	0.045799
			PIF3_77-114 vs. PIF3/NGB_FR	-5.3	-10.4 to -0.212	Yes	***	0.000696
			PIF3_77-114 vs. PIF3/PHYBC	-1.45	-6.54 to 3.64	No	ns	0.591905
			PIF3/PHYB_R vs. PIF3/PHYB_FR	-1.62	-6.71 to 3.47	No	ns	0.486628
			PIF3/PHYB_R vs. PIF3/NGB_R	1.81	-3.28 to 6.91	No	ns	0.372413
			PIF3/PHYB_R vs. PIF3/NGB_FR	-0.467	-5.56 to 4.62	No	ns	0.993915
			PIF3/PHYB_R vs. PIF3/PHYBC	3.39	-1.71 to 8.48	No	*	0.022918
			PIF3/PHYB_FR vs. PIF3/NGB_R	3.43	-1.66 to 8.52	No	*	0.021032
			PIF3/PHYB_FR vs. PIF3/NGB_FR	1.15	-3.94 to 6.24	No	ns	0.780959
			PIF3/PHYB_FR vs. PIF3/PHYBC	5	-0.0890 to 10.1	No	**	0.001167
			PIF3/NGB_R vs. PIF3/NGB_FR	-2.28	-7.37 to 2.81	No	ns	0.177396
			PIF3/NGB_R vs. PIF3/PHYBC	1.57	-3.52 to 6.66	No	ns	0.514607
			PIF3/NGB_FR vs. PIF3/PHYBC	3.85	-1.24 to 8.94	No	**	0.009445
Source Data Figure 7d
Yeast beta-galactosidase assays					ß-galactosidase activity				Relative transactivation activities calculated relative to the Pr activity
				PIF1/PHYB Pr	PIF1/PHYB Pfr	PIF1/NGB Pr	PIF1/NGB Pfr			PIF1/PHYB Pr	PIF1/PHYB Pfr	PIF1/NGB Pr	PIF1/NGB Pfr
			Replicate 1	158.788	92.5047	155.135	90.0699		Replicate 1	95.9707	55.9095	99.308	57.6572
			Replicate 2	170.303	95.1139	151.351	93.3134		Replicate 2	102.93	57.4864	96.8858	59.7335
			Replicate 3	167.273	93.6907	162.162	92.0659		Replicate 3	101.099	56.6262	103.806	58.9349
			Average	165.455	93.7698	156.216	91.8164		Average	100	56.674	100	58.7752
			SD	5.969	1.30635	5.48589	1.63609		SD	3.60764	0.789552	3.51173	1.04732
				Statistical analysis by Student's t test
				PIF1/PHYB Pfr vs. PIF1/PHYB Pr	PIF1/NGB Pfr vs. PIF1/NGB Pr
			Fold change	1.76448	1.7014
			P value	3.46311e-05	4.09054e-05
Source Data Figure 7e
Yeast beta-galactosidase assays					ß-galactosidase activity				Relative transactivation activities calculated relative to the Pr activity
				PIF1/PHYA Pr	PIF1/PHYA Pfr	PIF3/PHYA Pr	PIF3/PHYA Pfr			PIF1/PHYA Pr	PIF1/PHYA Pfr	PIF3/PHYA Pr	PIF3/PHYA Pfr
			Replicate 1	123.596	47.0546	16.5438	2.81652		Replicate 1	100.856	38.3972	97.6471	16.6241
			Replicate 2	123.146	47.0546	17.6511	2.69616		Replicate 2	100.489	38.3972	104.183	15.9137
			Replicate 3	120.899	45.7974	16.6323	2.56376		Replicate 3	98.6553	37.3714	98.1699	15.1322
			Average	122.547	46.6355	16.9424	2.69214		Average	100	38.0553	100	15.89
			SD	1.44474	0.725835	0.61535	0.12643		SD	1.17893	0.592292	3.63201	0.746235
				Statistical analysis by Student's t test
				PIF1/PHYA Pfr vs. PIF1/PHYA Pr	PIF3/PHYA Pfr vs. PIF3/PHYA Pr
			Fold change	2.62776	6.29327
			P value	1.37055e-07	2.50696e-06

## Sheet: Fig8
Source Data Figure 8a
Yeast beta-galactosidase assays					ß-galactosidase activity						Relative transactivation activities calculated relative to the PIF3-N4 activity
				PIF3	PIF3/NGB	PIF3/NGB-R110Q	PIF3/NGB-G111D	PIF3/NGB-R352K				PIF3	PIF3/NGB	PIF3/NGB-R110Q	PIF3/NGB-G111D	PIF3/NGB-R352K
			Replicate 1	42.3636	14.4697	31.6558	29.2832	20.8264			Replicate 1	100.793	34.4268	75.3167	69.6717	49.551
			Replicate 2	42.8182	13.7121	32.0617	28.9336	20.7438			Replicate 2	101.875	32.6244	76.2823	68.8398	49.3544
			Replicate 3	40.9091	13.7879	31.0065	29.8077	21.2397			Replicate 3	97.3324	32.8046	73.7718	70.9195	50.5342
			Average	42.0303	13.9899	31.5747	29.3415	20.9366			Average	100	33.2853	75.1236	69.8103	49.8132
			SD	0.997241	0.41724	0.53226	0.439967	0.265665			SD	2.37267	0.992713	1.26637	1.04679	0.63208
			Ordinary one-way ANOVA, Tukey's HSD
			Tukey's multiple comparisons test	Mean Diff.	95.00% CI of diff.	Significant	Summary	Adjusted P Value
			PIF3_R vs. NGB_R	66.7	61.8 to 71.7	Yes	****	<0.000001
			PIF3_R vs. 110_R	24.9	19.9 to 29.8	Yes	****	<0.000001
			PIF3_R vs. 111_R	30.2	25.3 to 35.1	Yes	****	<0.000001
			PIF3_R vs. 352_R	50.2	45.2 to 55.1	Yes	****	<0.000001
			NGB_R vs. 110_R	-41.8	-46.8 to -36.9	Yes	****	<0.000001
			NGB_R vs. 111_R	-36.5	-41.5 to -31.6	Yes	****	<0.000001
			NGB_R vs. 352_R	-16.5	-21.5 to -11.6	Yes	****	<0.000001
			110_R vs. 111_R	5.31	0.375 to 10.3	Yes	**	0.006131
			110_R vs. 352_R	25.3	20.4 to 30.2	Yes	****	<0.000001
			111_R vs. 352_R	20	15.1 to 24.9	Yes	****	<0.000001
Source Data Figure 8b
Uncropped images of immunoblots
Source Data Figure 8c
qPCR data
									Raw Ct Values										Normalized PIL1, ATHB-2, IAA29 transcript levels relative to PP2A									Statistical analysis by Student's t test
				Standard Curve	PP2A	PIL1	ATHB-2	XTR7	IAA29				PP2A	PIL1	ATHB-2	XTR7	IAA29				PIL1	ATHB-2	XTR7	IAA29		PIL1/PP2A	NGB vs phyB-5	NGB vs NGB-R110Q	NGB vs NGB-G111D	NGB vs NGB-R352K
				STD-1/9	22.06	22.93	25.98	19.63	24.03		Ler	Replicate 1	22.96	26.87	26.85	22.27	25.93		Ler	Replicate 1	0.136959	0.982529	0.276643	0.530975		Fold change	113.9	77.5	23.6	23.4
				STD-1/9	22.13	22.72	25.82	19.57	24.03			Replicate 2	23.16	26.97	27.5	21.03	25.89			Replicate 2	0.128699	0.623893	0.642933	0.545359		P value	0.000170918	0.00121094	0.00388665	2.3989e-05
				STD-1/45	24.42	25.14	28.39	21.64	26.35			Replicate 3	22.89	26.53	26.35	22.3	26.03			Replicate 3	0.169213	1.39336	0.271056	0.496653
				STD-1/45	24.66	25.13	28.45	22.29	26.67		phyB-5	Replicate 1	25.12	26.23	27.17	21.78	26.76		phyB-5	Replicate 1	0.805549	3.10357	1.52498	1.20453		ATHB-2/PP2A	NGB vs phyB-5	NGB vs NGB-R110Q	NGB vs NGB-G111D	NGB vs NGB-R352K
				STD-1/225	27.19	28.03	30.57	24	29.17			Replicate 2	25.06	26.27	27.29	21.08	26.79			Replicate 2	0.785754	2.85397	2.45479	1.18062		Fold change	3.5	4.5	3.5	1.4
				STD-1/225	27.1	28.06	30.7	23.79	29.24			Replicate 3	25.12	25.91	27.11	21.7	27.2			Replicate 3	0.982957	3.23645	1.61024	0.897687		P value	5.05125e-05	7.33254e-05	0.0112024	0.14067
				STD-1/1125	29.32	30.37	33.47	26.71	31.06		PBG	Replicate 1	23.76	31.92	28.46	22.6	29.26		PBG	Replicate 1	0.0107181	0.577446	0.400085	0.103843
				STD-1/1125	29.54	30.59	32.21	26.98	31.26			Replicate 2	23.87	31.14	27.88	22.56	29.47			Replicate 2	0.0174109	0.865975	0.411118	0.0902472		XTR7/PP2A	NGB vs phyB-5	NGB vs NGB-R110Q	NGB vs NGB-G111D	NGB vs NGB-R352K
												Replicate 3	24.11	31.33	28.5	22.64	29.14			Replicate 3	0.0154702	0.561531	0.389348	0.112513		Fold change	2.5	6.2	4.5	2.7
											NGB	Replicate 1	23.53	31.93	27.49	21.32	27.74		NGB	Replicate 1	0.00766955	0.818842	0.687966	0.206467		P value	0.0197798	3.22852e-06	0.0285721	0.0953765
												Replicate 2	23.34	32.17	27.35	21.1	27.88			Replicate 2	0.00660599	0.902987	0.798999	0.188027
												Replicate 3	23.35	31.8	27.29	21.22	27.78			Replicate 3	0.00831548	0.941646	0.736381	0.201021		IAA29/PP2A	NGB vs phyB-5	NGB vs NGB-R110Q	NGB vs NGB-G111D	NGB vs NGB-R352K
											NGB-R110Q	Replicate 1	22.42	24.35	24.45	17.71	23.71		NGB-R110Q	Replicate 1	0.490618	3.92659	4.59389	1.74887		Fold change	5.5	8.7	6.2	5.3
												Replicate 2	22.35	24.2	24.31	17.76	23.74			Replicate 2	0.538597	4.33009	4.4403	1.71416		P value	0.000816762	2.95725e-08	7.19543e-09	1.16465e-07
												Replicate 3	22.96	23.73	24.53	17.65	23.74			Replicate 3	0.721483	3.71313	4.78522	1.71416
											NGB-G111D	Replicate 1	23.46	26.18	25.31	19.65	24.82		NGB-G111D	Replicate 1	0.234387	3.21065	1.83112	1.24211
												Replicate 2	23.26	26.9	25.88	18.58	24.82			Replicate 2	0.149775	2.15592	3.79098	1.24211
												Replicate 3	22.84	26.91	25.06	18.36	24.83			Replicate 3	0.148846	3.82342	4.40281	1.23384
											NGB-R352K	Replicate 1	22.55	26.28	25.97	20.07	24.74		NGB-R352K	Replicate 1	0.173004	1.59023	1.08094	1.02923
												Replicate 2	22.98	26.12	26.57	19.27	24.71			Replicate 2	0.191108	1.04568	1.86247	1.05007
												Replicate 3	22.89	26.35	26.57	18.53	24.7			Replicate 3	0.165633	1.04568	3.08074	1.05711

## Sheet: Supplementary Fig 3
Source Data Supplementary Figure 3
qRT-PCR data								Raw Ct Value									Normalized PIL1, ATHB-2, XTR7, and RD20 transcript levels relative to PP2A									Statistical analysis by Student's t test
		Standard Curve	PP2A	PIL1	ATHB-2	XTR7	RD20				PP2A	PIL1	ATHB-2	XTR7	RD20				PIL1	ATHB-2	XTR7	RD20		PIL1/PP2A	pifq vs PIF3/pifq 1-2	pifq vs PIF3/pifq 9-5	pifq vs PIF3mAD/pifq 2-1	pifq vs PIF3mAD/pifq 4-5
		STD-1/9	22.06	22.93	23.36	19.63	25.0717		Col-0	Replicate 1	22.38	27.11	26.51	19.84	31.9893		Col-0	Replicate 1	0.0905616	0.956535	1.10874	0.104349		Fold change	16.5	17.9	1.8	1.6
		STD-1/9	22.13	22.72	23.27	19.57	24.8408			Replicate 2	22.69	26.79	26.78	19.51	32.1415			Replicate 2	0.110506	0.792087	1.38772	0.0940536		P value	0.000103732	0.0122692	0.175235	0.298372
		STD-1/45	24.42	25.14	25.42	21.64	27.5155			Replicate 3	22.74	27.01	26.53	19.95	31.9693			Replicate 3	0.0963735	0.943262	1.02883	0.105779
		STD-1/45	24.66	25.13	25.56	22.29	27.4151		pifq	Replicate 1	23.46	31.88	28.96	22.06	31.9589		pifq	Replicate 1	0.00813941	0.301621	0.427875	0.0364218		ATHB-21/PP2A	pifq vs PIF3/pifq 1-2	pifq vs PIF3/pifq 9-5	pifq vs PIF3mAD/pifq 2-1	pifq vs PIF3mAD/pifq 4-5
		STD-1/225	27.19	28.03	27.56	24	30.2255			Replicate 2	23.34	34.8	28.57	22.31	31.3613			Replicate 2	0.00132374	0.396098	0.360975	0.054754		Fold change	2.1	2.2	1.3	1
		STD-1/225	27.1	28.06	27.81	23.79	30.387			Replicate 3	23.55	31.52	28.82	21.97	32.4077			Replicate 3	0.0101822	0.332616	0.454882	0.0268148		P value	0.000865806	0.00322909	0.0444557	0.772692
		STD-1/1125	29.32	30.37	30.31	26.71	32.2604		PIF3/pifq 1-2	Replicate 1	22.42	26.69	26.74	19.71	28.3761		PIF3/pifq 1-2	Replicate 1	0.106727	0.739241	1.09927	0.24993
		STD-1/1125	29.54	30.59	29.86	26.98	31.4844			Replicate 2	22.46	26.77	26.73	19.71	28.7172			Replicate 2	0.101547	0.744424	1.09927	0.198042		XTR7/PP2A	pifq vs PIF3/pifq 1-2	pifq vs PIF3/pifq 9-5	pifq vs PIF3mAD/pifq 2-1	pifq vs PIF3mAD/pifq 4-5
										Replicate 3	22.46	26.56	26.92	19.73	28.6092			Replicate 3	0.115716	0.651879	1.08442	0.213193		Fold change	2.6	3.6	1.7	1.3
									PIF3/pifq 9-5	Replicate 1	22.11	25.9	26.29	19.01	28.6194		PIF3/pifq 9-5	Replicate 1	0.143053	0.830137	1.45102	0.183833		P value	0.00126585	9.22772e-05	0.0241782	0.0495265
										Replicate 2	22.39	26.31	26.44	18.97	28.5043			Replicate 2	0.110852	0.747539	1.49103	0.198863
										Replicate 3	21.96	26.52	26.59	18.87	28.2621			Replicate 3	0.0972781	0.67316	1.59596	0.234596		RD20/PP2A	pifq vs PIF3/pifq 1-2	pifq vs PIF3/pifq 9-5	pifq vs PIF3mAD/pifq 2-1	pifq vs PIF3mAD/pifq 4-5
									PIF3mAD/pifq 2-1	Replicate 1	23.01	31.27	28.06	20.58	30.0896		PIF3mAD/pifq 2-1	Replicate 1	0.00854618	0.4064	0.841099	0.0751254		Fold change	5.6	5.2	1.8	1.1
										Replicate 2	23.05	30.39	27.89	20.95	30.3969			Replicate 2	0.0147737	0.457655	0.653979	0.0609158		P value	0.00178112	0.0020498	0.0350765	0.617002
										Replicate 3	22.78	30.62	27.82	20.94	29.9654			Replicate 3	0.0128044	0.480595	0.658442	0.0817681
									PIF3mAD/pifq 4-5	Replicate 1	22.77	30.83	28.22	20.99	30.2496		PIF3mAD/pifq 4-5	Replicate 1	0.00939071	0.303719	0.531885	0.0500292
										Replicate 2	22.68	30.51	27.83	21	30.3712			Replicate 2	0.0114589	0.398853	0.52828	0.0460464
										Replicate 3	22.56	30.74	27.96	21.09	30.6881			Replicate 3	0.0099314	0.364222	0.496914	0.0370952
